# Supplementary material for: Adding four-dimensional data assimilation by analysis nudging to the Model for Prediction Across Scales – Atmosphere (version 4.0)
Source: Geosci Model Dev. Author manuscript; Available in PMC 2019 Apr 22. (PMC6475925; doi:10.5194/gmd-11-2897-2018)
Supplement: Supp Info [file NIHMS1013853-supplement-Supp_Info.zip]

Archive with 9 entries (7 files):
- gmd-11-2897-2018-supplement-title-page.pdf
- scripts_for_FDDA_file_preparation/
- scripts_for_FDDA_file_preparation/prepare_FDDA_file_Jul2013.csh
- scripts_for_FDDA_file_preparation/prepare_FDDA_file_Jan2013.csh
- scripts_for_FDDA_file_preparation/prepare_FDDA_file_README.txt
- Model_code_for_MPAS-A_with_FDDA/
- Model_code_for_MPAS-A_with_FDDA/README.txt
- Model_code_for_MPAS-A_with_FDDA/MPAS Copyright.txt
- Model_code_for_MPAS-A_with_FDDA/MPAS-Release-4.0_plusFDDA.tar.gz
