# Supplementary material for: Adding four-dimensional data assimilation by analysis nudging to the Model for Prediction Across Scales – Atmosphere (version 4.0)
Source: Geosci Model Dev. Author manuscript; Available in PMC 2019 Apr 22. (PMC6475925; doi:10.5194/gmd-11-2897-2018)
Supplement: Supp Info [file NIHMS1013853-supplement-Supp_Info.zip › scripts_for_FDDA_file_preparation/prepare_FDDA_file_Jan2013.csh]

#!/bin/csh

set NPROCS = 1 #can be run in parallel using multiple processors if available

set CASE = Jan2013
set MESH_ID = 92-25km
set Times = 125
set TimeList = ( 2013-01-01_00:00:00 \
                 2013-01-01_06:00:00 \
                 2013-01-01_12:00:00 \
                 2013-01-01_18:00:00 \
                 2013-01-02_00:00:00 \
                 2013-01-02_06:00:00 \
                 2013-01-02_12:00:00 \
                 2013-01-02_18:00:00 \
                 2013-01-03_00:00:00 \
                 2013-01-03_06:00:00 \
                 2013-01-03_12:00:00 \
                 2013-01-03_18:00:00 \
                 2013-01-04_00:00:00 \
                 2013-01-04_06:00:00 \
                 2013-01-04_12:00:00 \
                 2013-01-04_18:00:00 \
                 2013-01-05_00:00:00 \
                 2013-01-05_06:00:00 \
                 2013-01-05_12:00:00 \
                 2013-01-05_18:00:00 \
                 2013-01-06_00:00:00 \
                 2013-01-06_06:00:00 \
                 2013-01-06_12:00:00 \
                 2013-01-06_18:00:00 \
                 2013-01-07_00:00:00 \
                 2013-01-07_06:00:00 \
                 2013-01-07_12:00:00 \
                 2013-01-07_18:00:00 \
                 2013-01-08_00:00:00 \
                 2013-01-08_06:00:00 \
                 2013-01-08_12:00:00 \
                 2013-01-08_18:00:00 \
                 2013-01-09_00:00:00 \
                 2013-01-09_06:00:00 \
                 2013-01-09_12:00:00 \
                 2013-01-09_18:00:00 \
                 2013-01-10_00:00:00 \
                 2013-01-10_06:00:00 \
                 2013-01-10_12:00:00 \
                 2013-01-10_18:00:00 \
                 2013-01-11_00:00:00 \
                 2013-01-11_06:00:00 \
                 2013-01-11_12:00:00 \
                 2013-01-11_18:00:00 \
                 2013-01-12_00:00:00 \
                 2013-01-12_06:00:00 \
                 2013-01-12_12:00:00 \
                 2013-01-12_18:00:00 \
                 2013-01-13_00:00:00 \
                 2013-01-13_06:00:00 \
                 2013-01-13_12:00:00 \
                 2013-01-13_18:00:00 \
                 2013-01-14_00:00:00 \
                 2013-01-14_06:00:00 \
                 2013-01-14_12:00:00 \
                 2013-01-14_18:00:00 \
                 2013-01-15_00:00:00 \
                 2013-01-15_06:00:00 \
                 2013-01-15_12:00:00 \
                 2013-01-15_18:00:00 \
                 2013-01-16_00:00:00 \
                 2013-01-16_06:00:00 \
                 2013-01-16_12:00:00 \
                 2013-01-16_18:00:00 \
                 2013-01-17_00:00:00 \
                 2013-01-17_06:00:00 \
                 2013-01-17_12:00:00 \
                 2013-01-17_18:00:00 \
                 2013-01-18_00:00:00 \
                 2013-01-18_06:00:00 \
                 2013-01-18_12:00:00 \
                 2013-01-18_18:00:00 \
                 2013-01-19_00:00:00 \
                 2013-01-19_06:00:00 \
                 2013-01-19_12:00:00 \
                 2013-01-19_18:00:00 \
                 2013-01-20_00:00:00 \
                 2013-01-20_06:00:00 \
                 2013-01-20_12:00:00 \
                 2013-01-20_18:00:00 \
                 2013-01-21_00:00:00 \
                 2013-01-21_06:00:00 \
                 2013-01-21_12:00:00 \
                 2013-01-21_18:00:00 \
                 2013-01-22_00:00:00 \
                 2013-01-22_06:00:00 \
                 2013-01-22_12:00:00 \
                 2013-01-22_18:00:00 \
                 2013-01-23_00:00:00 \
                 2013-01-23_06:00:00 \
                 2013-01-23_12:00:00 \
                 2013-01-23_18:00:00 \
                 2013-01-24_00:00:00 \
                 2013-01-24_06:00:00 \
                 2013-01-24_12:00:00 \
                 2013-01-24_18:00:00 \
                 2013-01-25_00:00:00 \
                 2013-01-25_06:00:00 \
                 2013-01-25_12:00:00 \
                 2013-01-25_18:00:00 \
                 2013-01-26_00:00:00 \
                 2013-01-26_06:00:00 \
                 2013-01-26_12:00:00 \
                 2013-01-26_18:00:00 \
                 2013-01-27_00:00:00 \
                 2013-01-27_06:00:00 \
                 2013-01-27_12:00:00 \
                 2013-01-27_18:00:00 \
                 2013-01-28_00:00:00 \
                 2013-01-28_06:00:00 \
                 2013-01-28_12:00:00 \
                 2013-01-28_18:00:00 \
                 2013-01-29_00:00:00 \
                 2013-01-29_06:00:00 \
                 2013-01-29_12:00:00 \
                 2013-01-29_18:00:00 \
                 2013-01-30_00:00:00 \
                 2013-01-30_06:00:00 \
                 2013-01-30_12:00:00 \
                 2013-01-30_18:00:00 \
                 2013-01-31_00:00:00 \
                 2013-01-31_06:00:00 \
                 2013-01-31_12:00:00 \
                 2013-01-31_18:00:00 \
                 2013-02-01_00:00:00 )

#-----------------------------------------------------------------------
# Set key directory locations
#-----------------------------------------------------------------------

set MPAS_DIR   = /home/bro/mpas/code/MPAS-Release-4.0_stretch
set MESH_DIR   = /home/bro/mpas/meshes/$MESH_ID
set MET_DIR    = /work/MOD3DEV/bro/FNL_ungrib/2013

set Static    = /work/MOD3DEV/bro/mpas_init/$MESH_ID
set OutRoot   = /work/MOD3DEV/bro/mpas_fdda/$MESH_ID
set OutCase   = $OutRoot/$CASE
set TempDir   = $OutCase/work

#-----------------------------------------------------------------------
# Create a temporary directory for this job.
#-----------------------------------------------------------------------

if ( ! -d $TempDir ) then
  mkdir -p $TempDir
  if ( $status != 0 ) then
    echo "Failed to make work directory, $TempDir"
    exit 1
  endif
endif

cd $TempDir
rm -f *

#-----------------------------------------------------------------------
# Build streams.init_atmosphere I/O configuration file
#-----------------------------------------------------------------------

if ( -f streams.init_atmosphere ) rm -f streams.init_atmosphere

cat << End_Of_Namelist  > streams.init_atmosphere
<streams>
<immutable_stream name="input"
                  type="input"
                  filename_template="x4.163842.US_static.nc"
                  input_interval="initial_only" />

<immutable_stream name="output"
                  type="output"
                  filename_template="x4.163842.US_init.nc"
                  output_interval="initial_only" />
</streams>
End_Of_Namelist

#
# Copy in MPAS init_atmosphere executable.
#
 
cp -p $MPAS_DIR/init_atmosphere_model .

#
# Link to the meteorological target data intermediate files
#

ln -s $MET_DIR/FILE:2013-01*00 .
ln -s $MET_DIR/FILE:2013-01*06 .
ln -s $MET_DIR/FILE:2013-01*12 .
ln -s $MET_DIR/FILE:2013-01*18 .
ln -s $MET_DIR/FILE:2013-02-01_00
 
#
# Link to all block decomposition files
#

ln -s $MESH_DIR/x4.163842.graph.info.part.$NPROCS .


#
# Link to the desired correponding static file           
#
 
ln -s $Static/x4.163842.US_static.nc .

#
# Begin loop for generation of fdda target data
# Loop for each time element in the meteorological target data
#

@ filenum = 0
while ( $filenum < $Times )
@ lastone = $filenum
@ filenum++
set num = `printf "%4.4d\n" $filenum`
set last = `printf "%4.4d\n" $lastone`
set DateTime = $TimeList[$filenum]

#-----------------------------------------------------------------------
# Build namelist.init_atmosphere
#-----------------------------------------------------------------------

if ( -f namelist.init_atmosphere ) rm -f namelist.init_atmosphere

cat << End_Of_Namelist  > namelist.init_atmosphere
&nhyd_model
    config_init_case       = 7
    config_theta_adv_order = 3
    config_start_time      = $DateTime
    config_stop_time       = $DateTime
/
&dimensions
    config_nvertlevels   = 50
    config_nsoillevels   = 4
    config_nfglevels     = 27
    config_nfgsoillevels = 4
/
&data_sources
    config_met_prefix = 'FILE'
/
&vertical_grid
    config_ztop            = 30000.0
    config_nsmterrain      = 2
    config_smooth_surfaces = .false.
/
&preproc_stages
    config_static_interp = .false.
    config_vertical_grid = .true.
    config_met_interp    = .true.
    config_input_sst     = .false.
    config_frac_seaice   = .false.
/
&io
    config_pio_num_iotasks = 0
    config_pio_stride = 1
/
&decomposition
    config_block_decomp_file_prefix = 'x4.163842.graph.info.part.'
/
End_Of_Namelist

#
# Run executable 
#

date '+Started MPAS init_atmosphere at %m/%d/%y %H:%M:%S'

time mpirun -r ssh -np $NPROCS init_atmosphere_model

if ( $status != 0 ) then
   date '+Aborted MPAS init_atmosphere at %m/%d/%y %H:%M:%S%n'
   exit 1
endif

date '+Completed MPAS init_atmosphere at %m/%d/%y %H:%M:%S%n'

if ( $filenum == 1 ) then

#
# all we need is the date/time from the first init file
#

ncks -O -h -v xtime x4.163842.US_init.nc temp.$num 
 rm -f x4.163842.US_init.nc
#mv x4.163842.US_init.nc x4.163842.US_init.nc.$num

else

#
# save date/time
#

ncks -O -h -v xtime x4.163842.US_init.nc temp.$num

#
# extract variables
#

ncks -O -h -v qv,theta,uReconstructZonal,uReconstructMeridional x4.163842.US_init.nc temp.nc
 rm -f x4.163842.US_init.nc
#mv x4.163842.US_init.nc x4.163842.US_init.nc.$num

#
# rename variables
#

ncrename -h -O -v qv,qv_fdda_new \
               -v theta,th_fdda_new \
               -v uReconstructZonal,u_fdda_new \
               -v uReconstructMeridional,v_fdda_new \
               temp.nc temp.nc

#
# copy variables to previous temp file
#

ncks -A -h -v qv_fdda_new,th_fdda_new,u_fdda_new,v_fdda_new temp.nc temp.$last

#
# keep namelist file from this loop
#

mv namelist.init_atmosphere namelist.fdda.$DateTime

#
# keep log files
#

mv log.0000.err log.err.fdda.$DateTime
mv log.0000.out log.out.fdda.$DateTime

endif
 
#
# end of DateTime loop for generation of fdda target data
#

end

#
# catenate fdda files on Time dimension
#

@ Files = $Times - 1
ncrcat -h -n $Files,4,1 temp.0001 x4.163842.US_fdda.nc
if ( $status != 0 ) then
   date '+Aborted script due to problem with fdda data file catenation'
   exit 1
endif

#
# store created fdda file
#

mv x4.163842.US_fdda.nc ../.

#
# store streams file
#

mv streams.init_atmosphere ../streams.fdda

#
# tar namelists and log files
#

tar -czf ../namelists.tar.gz namelist.*
tar -czf ../logs.tar.gz log.*

#
# clean up work directory
#

rm -f init_atmosphere_model
rm -f FILE*
rm -f x4.163842.US_static.nc
rm -f *graph.info.part.*
rm -f temp*
rm -f namelist.*
rm -f log.*
cd ..
rmdir work

#
# End of this job
#

exit 0
