# Supplementary material for: Adding four-dimensional data assimilation by analysis nudging to the Model for Prediction Across Scales – Atmosphere (version 4.0)
Source: Geosci Model Dev. Author manuscript; Available in PMC 2019 Apr 22. (PMC6475925; doi:10.5194/gmd-11-2897-2018)
Supplement: Supp Info [file NIHMS1013853-supplement-Supp_Info.zip › scripts_for_FDDA_file_preparation/prepare_FDDA_file_README.txt]

These scripts were used to prepare FDDA target files for input to the MPAS-A model with FDDA enabled.  They use publicly available NCO software and operate in a LINUX environment.  Directory and file name associations are specific to the computing environment at the U.S. EPA, but they should be easily adaptable to any other system.
