# Supplementary material for: Adding four-dimensional data assimilation by analysis nudging to the Model for Prediction Across Scales – Atmosphere (version 4.0)
Source: Geosci Model Dev. Author manuscript; Available in PMC 2019 Apr 22. (PMC6475925; doi:10.5194/gmd-11-2897-2018)
Supplement: Supp Info [file NIHMS1013853-supplement-Supp_Info.zip › Model_code_for_MPAS-A_with_FDDA/README.txt]

1) Place this gzipped tar file in the parent directory you intend to contain the MPAS code directory.

2) Use the command "tar -xzf MPAS-Release-4.0_plusFDDA.tar.gz" to unpack the MPAS model code

3) Any codes modified from the MPAS Version 4.0 public release to facilitate analysis nudging have a companion file (*.original) containing the original codes.

4) Any new codes added to facilitate analysis nudging have a companion text file (*.NEW) for identification.

5) All other code modifications employed in this study, but not necessary to facilitate analysis nudging, have both a companion file (*.original) containing the original codes and a README file (*.README) to explain their purpose.
